# Supplementary material for: Domestic dog demographics and estimates of canine vaccination coverage in a rural area of Zambia for the elimination of rabies
Source: PLoS Negl Trop Dis. 2021 Apr 28;15(4):e0009222. doi: 10.1371/journal.pntd.0009222 (PMC8081203; doi:10.1371/journal.pntd.0009222)
Supplement: S6 Table — (XLSX) [file pntd.0009222.s010.xlsx]

## Sheet: S7 Table
S6 Table. Summary of the sensitivity analysis
No. of sensitivity analysis	Changed parameter	Changed values of the prior distributions				Posterior median of the ownerless dog population				Vaccination coverage in owned dogs through the first mass vaccination (%)				Overall vaccination coverage through the first mass vaccination (%)				Vaccination coverage in owned dogs through the follow-up mass vaccination (%)				Overall vaccination coverage through the follow-up mass vaccination (%)
		Zone A	Zone B	Zone C	Zone D	Zone A	Zone B	Zone C	Zone D	Zone A	Zone B	Zone C	Zone D	Zone A	Zone B	Zone C	Zone D	Zone A	Zone B	Zone C	Zone D	Zone A	Zone B	Zone C	Zone D
1	Mean (standard error) of confinement probabilities	0 (0)	0 (0)*	0 (0)	0 (0)	9 (0–38)	5 (0–29)	2 (0–10)	15 (0–77)	41.5 (39.0–44.2)	48.3 (46.9–49.8)	52.5 (50.0–55.4)	20.9 (19.3–22.8)	39.1 (34.0–42.6)	47.3 (43.9–49.2)	51.6 (48.1–54.6)	19.8 (16.7–22.1)	72.3 (68.0–77.1)	77.8 (75.5–80.2)	58.9 (56.1–62.1)	57.9 (53.5–63.0)	68.1 (59.3–74.2)	76.2 (70.6–79.3)	57.8 (54.0–61.3)	54.8 (46.3–61.1)
2	Mean (standard error) of confinement probabilities	0.1 (0.05)	0.1 (0.05)	0.1 (0.05)	0.1 (0.05)	13 (0–42)	6 (0–31)	NA	14 (0–73)	41.2 (38.8–44.0)	48.2 (46.8–49.7)	NA	20.9 (19.3–22.7)	38.2 (33.3–42.0)	47.1 (43.6–49.1)	NA	19.8 (16.9–22.0)	71.9 (67.7–76.7)	77.6 (75.4–80.0)	NA	57.8 (53.4–63.0)	66.7 (58.0–73.3)	75.9 (70.2–79.0)	NA	54.9 (46.8–61.0)
3	Mean (standard error) of confinement probabilities	0.2 (0.05)	0.2 (0.05)	0.2 (0.05)	0.2 (0.05)	NA	6 (0–32)	NA	12 (0–66)	NA	48.2 (46.8–49.7)	NA	20.9 (19.3–22.7)	NA	47.0 (43.4–49.0)	NA	20.0 (17.1–22.1)	NA	77.6 (75.3–79.9)	NA	57.8 (53.4–62.9)	NA	75.6 (69.8–78.9)	NA	55.2 (47.4–61.2)
4	Mean (standard error) of confinement probabilities	0.4 (0.05)	0.4 (0.05)	0.4 (0.05)	0.4 (0.05)	NA	NA	NA	12 (0–56)	NA	NA	NA	20.8 (19.2–22.6)	NA	NA	NA	19.9 (17.5–21.9)	NA	NA	NA	57.5 (53.2–62.5)	NA	NA	NA	55.1 (48.5–60.6)
5	Mean (standard error) of confinement probabilities	0.8 (0.05)	0.8 (0.05)	0.8 (0.05)	0.8 (0.05)	NA	NA	NA	NA	NA	NA	NA	NA	NA	NA	NA	NA	NA	NA	NA	NA	NA	NA	NA	NA
6	Recapture probability	0.01–0.2	0.01–0.2	0.01–0.2	0.01–0.2	NA	8 (0–40)	NA	16 (0–78)	NA	48.2 (46.8–49.7)	NA	20.9 (19.3–22.7)	NA	46.8 (42.4–48.9)	NA	19.7 (16.7–21.9)	NA	77.6 (75.3–80.0)	NA	57.8 (53.4–62.9)	NA	75.2 (68.2–78.8)	NA	54.6 (46.2–60.7)
7	Recapture probability	0.01–0.4	0.01–0.4	0.01–0.4	0.01–0.4	7 (0–33)	5 (0–27)	2 (0–13)	15 (0–76)	41.6 (39.1–44.3)	48.4 (47.0–49.9)	52.1 (49.6–54.9)	20.9 (19.3–22.8)	39.6 (34.9–42.9)	47.4 (44.1–49.3)	50.9 (47.1–54.1)	19.8 (16.8–22.1)	72.5 (68.1–77.3)	77.9 (75.6–80.3)	58.5 (55.7–61.6)	57.9 (53.5–63.1)	69.0 (60.8–74.7)	76.4 (71.0–79.4)	57.1 (52.8–60.6)	54.8 (46.4–61.1)
8	Recapture probability	0.01–0.8	0.01–0.8	0.01–0.8	0.01–0.8	5 (0–27)	5 (0–27)	1 (0–8)	15 (0–76)	41.9 (39.4–44.9)	48.4 (47.0–49.9)	53.2 (50.5–56.2)	20.9 (19.3–22.8)	40.5 (35.9–43.9)	47.4 (44.1–49.3)	52.4 (49.1–55.6)	19.8 (16.8–22.1)	73.1 (68.6–78.2)	77.9 (75.6–80.3)	59.7 (56.6–63.1)	57.9 (53.5–63.1)	70.5 (62.6–76.5)	76.4 (71.0–79.4)	58.8 (55.1–62.4)	54.8 (46.4–61.1)
9	Ratio of ownerless dogs to owned dogs	0–0.2	0–0.2	0–0.2	0–0.2	10 (0–32)	5 (0–29)	2 (0–10)	14 (0–58)	41.3 (38.9–44.0)	48.3 (46.9–49.8)	52.5 (49.9–55.4)	20.9 (19.3–22.8)	38.8 (34.7–42.3)	47.3 (43.8–49.2)	51.6 (48.1–54.7)	19.9 (17.4–22.1)	72.0 (67.8–76.7)	77.8 (75.5–80.2)	58.9 (56.0–62.1)	57.9 (53.5–63.1)	67.6 (60.5–73.7)	76.1 (70.6–79.3)	57.8 (54.0–61.3)	55.0 (48.2–61.2)
10	Ratio of ownerless dogs to owned dogs	0–0.4	0–0.4	0–0.4	0–0.4	11 (0–42)	5 (0–29)	2 (0–10)	16 (0–85)	41.3 (38.9–44.1)	48.3 (46.9–49.8)	52.6 (50.0–55.4)	20.9 (19.3–22.8)	38.6 (33.4–42.3)	47.3 (43.9–49.2)	51.6 (48.2–54.7)	19.8 (16.4–22.0)	72.1 (67.8–76.8)	77.8 (75.6–80.2)	59.0 (56.0–62.1)	57.9 (53.5–63.1)	67.4 (58.3–73.7)	76.2 (70.6–79.3)	57.9 (54.0–61.3)	54.8 (45.5–61.0)
11	Ratio of ownerless dogs to owned dogs	0–0.8	0–0.8	0–0.8	0–0.8	11 (0–43)	5 (0–29)	2 （0–10）	16 (0–91)	41.3 (38.9–44.1)	48.4 (46.9–49.8)	52.5 (50.0–55.4)	20.9 (19.3–22.8)	38.6 (33.4–42.3)	47.3 (43.9–49.2)	51.6 (48.1–54.7)	19.8 (16.2–22.1)	72.0 (67.8–76.9)	77.8 (75.6–80.2)	58.9 (56.0–62.1)	57.9 (53.5–63.1)	67.4 (58.2–73.7)	76.2 (70.6–79.3)	57.9 (54.0–61.3)	54.8 (44.9–61.1)
Values in parentheses are 95 % credible intervals
For the posterior median of the ownerless dog population, the digits after the decimal point was truncated.
NA stands for that Markov chain Monte Carlo (MCMC) sampling cannot be completed.
* Same condition with the original results
We varied the confinement probability (0–0.8), recapture probability (0.2–0.8), and ratio of ownerless dogs to owned dogs (0.2–0.8) while keeping the values of the other parameters fixed.
Parameters were estimated using three chains and 40,000 iterations (+20,000 burn in) without thinning.
Convergence and model diagnostic were assessed by visual inspection of the parameter density distribution, dynamic trace, and the time series.
Interpretation of the sensitivity analysis
The posterior median of the ownerless dogs in zone A is comparatively sensitive to the fluctuation of the confinement probability (a minimum ownerless dog population if no confinement is observed in owned dogs and higher ownerless dog population at the confinement probability of 0.1 for owned dogs). The posterior median of the ownerless dogs in zone A is more sensitive to the recapture probabilit…
